# Supplementary material for: Atherosclerosis Prevalence among Different Physical Activity Patterns in Adult Men
Source: J Clin Med. 2024 Aug 26;13(17):5062. doi: 10.3390/jcm13175062 (PMC11395882; doi:10.3390/jcm13175062)
Supplement: Supplementary file 1 [file jcm-13-05062-s001.zip]

Archive with 1 entries (1 files):
- jcm-3117307-supplementary.pdf
